# Supplementary material for: Three new species of Tricimba Lioy from the West Palaearctic region (Diptera, Chloropidae)
Source: Zookeys. 2016 Feb 1;(558):95–107. doi: 10.3897/zookeys.558.6930 (PMC4768282; doi:10.3897/zookeys.558.6930)
Supplement: XML Treatment for Tricimba [file zookeys.558.6930-treatment1.xml]

<!DOCTYPE tp:taxon-treatment
  PUBLIC "-//TaxonX//DTD Taxonomic Treatment Publishing DTD v0 20100105//EN" "tax-treatment-NSO.dtd">
<tp:taxon-treatment xmlns:tp="http://www.plazi.org/taxpub"><tp:treatment-meta><kwd-group><label>Taxon classification</label><kwd><named-content content-type="kingdom">Animalia</named-content></kwd><kwd><named-content content-type="order">Diptera</named-content></kwd><kwd><named-content content-type="family">Chloropidae</named-content></kwd></kwd-group><mixed-citation publication-type="journal"><person-group><name><surname>Kubík</surname><given-names>Štěpán</given-names></name><name><surname>Barták</surname><given-names>Miroslav</given-names></name><name><surname>Civelek</surname><given-names>Hasan</given-names></name></person-group><article-title>Three new species of <italic><tp:taxon-name><tp:taxon-name-part taxon-name-part-type="genus">Tricimba</tp:taxon-name-part></tp:taxon-name></italic> Lioy from the West Palaearctic region (<tp:taxon-name><tp:taxon-name-part taxon-name-part-type="order">Diptera</tp:taxon-name-part></tp:taxon-name>, <tp:taxon-name><tp:taxon-name-part taxon-name-part-type="family">Chloropidae</tp:taxon-name-part></tp:taxon-name>)</article-title><source>Zookeys</source><day>1</day><month>2</month><year>2016</year><volume>2016</volume><issue>558</issue><fpage>95</fpage><lpage>107</lpage><pub-id pub-id-type="doi">10.3897/zookeys.558.6930</pub-id></mixed-citation></tp:treatment-meta><tp:nomenclature><tp:taxon-name>
            <tp:taxon-name-part taxon-name-part-type="genus">Tricimba</tp:taxon-name-part>
          </tp:taxon-name><tp:taxon-authority>Lioy, 1864</tp:taxon-authority><tp:nomenclature-citation-list><tp:nomenclature-citation><tp:taxon-name>
                <tp:taxon-name-part taxon-name-part-type="genus">Tricimba</tp:taxon-name-part>
              </tp:taxon-name><comment>Lioy, 1864: 1125. Type species: <italic><tp:taxon-name><tp:taxon-name-part taxon-name-part-type="genus">Oscinis</tp:taxon-name-part> <tp:taxon-name-part taxon-name-part-type="species">lineella</tp:taxon-name-part></tp:taxon-name></italic> Fallén, 1820: 8 by designation <xref ref-type="bibr" rid="B6">Enderlein 1911</xref>: 207.</comment></tp:nomenclature-citation></tp:nomenclature-citation-list></tp:nomenclature><tp:treatment-sec sec-type="Note"><title>Note.</title><p>The 15 generic synonyms of the genus were listed chronologically by <xref ref-type="bibr" rid="B11">Nartshuk (2012)</xref>.</p><!--PageBreak--></tp:treatment-sec><ref-list><ref id="B6"><mixed-citation xmlns:xlink="http://www.w3.org/1999/xlink" xlink:type="simple">
          <person-group><name name-style="western"><surname>Enderlein</surname><given-names>G</given-names></name></person-group> (<year>1911</year>) <article-title>Klassifikation der Oscinisominen.</article-title> <source>Sitzungsberichte der Gesellschaft naturforschender Freunde zu Berlin</source> <volume>1911</volume>(<issue>4</issue>): <fpage>185</fpage>–<lpage>244</lpage>.</mixed-citation></ref><ref id="B11"><mixed-citation xmlns:xlink="http://www.w3.org/1999/xlink" xlink:type="simple">
          <person-group><name name-style="western"><surname>Nartshuk</surname><given-names>EP</given-names></name></person-group> (<year>2012</year>) <article-title>A check list of the world genera of the family <tp:taxon-name><tp:taxon-name-part taxon-name-part-type="family">Chloropidae</tp:taxon-name-part></tp:taxon-name> (<tp:taxon-name><tp:taxon-name-part taxon-name-part-type="order">Diptera</tp:taxon-name-part></tp:taxon-name>, <tp:taxon-name><tp:taxon-name-part taxon-name-part-type="suborder">Cyclorrhapha</tp:taxon-name-part></tp:taxon-name>, <tp:taxon-name><tp:taxon-name-part taxon-name-part-type="infraorder">Muscomorpha</tp:taxon-name-part></tp:taxon-name>).</article-title> <source>Zootaxa</source> <volume>3267</volume>: <fpage>1</fpage>–<lpage>43</lpage>.</mixed-citation></ref></ref-list></tp:taxon-treatment>
