# Supplementary material for: Three new species of Tricimba Lioy from the West Palaearctic region (Diptera, Chloropidae)
Source: Zookeys. 2016 Feb 1;(558):95–107. doi: 10.3897/zookeys.558.6930 (PMC4768282; doi:10.3897/zookeys.558.6930)
Supplement: XML Treatment for Tricimba rudolfi [file zookeys.558.6930-treatment2.xml]

<!DOCTYPE tp:taxon-treatment
  PUBLIC "-//TaxonX//DTD Taxonomic Treatment Publishing DTD v0 20100105//EN" "tax-treatment-NSO.dtd">
<tp:taxon-treatment xmlns:tp="http://www.plazi.org/taxpub"><tp:treatment-meta><kwd-group><label>Taxon classification</label><kwd><named-content content-type="kingdom">Animalia</named-content></kwd><kwd><named-content content-type="order">Diptera</named-content></kwd><kwd><named-content content-type="family">Chloropidae</named-content></kwd></kwd-group><mixed-citation publication-type="journal"><person-group><name><surname>Kubík</surname><given-names>Štěpán</given-names></name><name><surname>Barták</surname><given-names>Miroslav</given-names></name><name><surname>Civelek</surname><given-names>Hasan</given-names></name></person-group><article-title>Three new species of <italic><tp:taxon-name><tp:taxon-name-part taxon-name-part-type="genus">Tricimba</tp:taxon-name-part></tp:taxon-name></italic> Lioy from the West Palaearctic region (<tp:taxon-name><tp:taxon-name-part taxon-name-part-type="order">Diptera</tp:taxon-name-part></tp:taxon-name>, <tp:taxon-name><tp:taxon-name-part taxon-name-part-type="family">Chloropidae</tp:taxon-name-part></tp:taxon-name>)</article-title><source>Zookeys</source><day>1</day><month>2</month><year>2016</year><volume>2016</volume><issue>558</issue><fpage>95</fpage><lpage>107</lpage><pub-id pub-id-type="doi">10.3897/zookeys.558.6930</pub-id></mixed-citation></tp:treatment-meta><tp:nomenclature><tp:taxon-name>
            <tp:taxon-name-part taxon-name-part-type="genus">Tricimba</tp:taxon-name-part>
            <tp:taxon-name-part taxon-name-part-type="species">rudolfi</tp:taxon-name-part>
            <object-id xmlns:xlink="http://www.w3.org/1999/xlink" content-type="zoobank" xlink:type="simple">http://zoobank.org/F8F5770C-CDB9-4535-8CE5-848F71224D9F</object-id>
          </tp:taxon-name><tp:taxon-authority>Kubík</tp:taxon-authority><tp:taxon-status xmlns:xlink="http://www.w3.org/1999/xlink" xlink:type="simple">sp. n.</tp:taxon-status><xref ref-type="fig" rid="F1">Figs 1</xref><xref ref-type="fig" rid="F2">, 2</xref><xref ref-type="fig" rid="F3">, 3</xref></tp:nomenclature><tp:treatment-sec sec-type="Holotype male"><title>Holotype male.</title><p><bold>Czech Republic, Moravia</bold>, Horní les u Lednice, 29.vi.1997, leg. R. Rozkošný. Holotype is in good condition.</p></tp:treatment-sec><tp:treatment-sec sec-type="Paratypes"><title>Paratypes.</title><p>1 male, same data as the holotype, 1 male and 1 female: CZ Moravia, Podyjí NP, Nad Šobesem, Malaise trap, 2.vi.–2.vii.2003, leg. Š. Kubík, 1 male and 1 female, <bold>Portugal</bold>, Valhelhas, 500m, near river, SW+PT [= sweeping vegetation and yellow pan water traps], <named-content xmlns:xlink="http://www.w3.org/1999/xlink" content-type="dwc:verbatimCoordinates" xlink:type="simple">40°24'10"N, 7°24'16"W</named-content>, 16.–17.vii.2009, leg. M. Barták.</p></tp:treatment-sec><tp:treatment-sec sec-type="Distribution"><title>Distribution.</title><p>Czech Republic, Portugal</p></tp:treatment-sec><tp:treatment-sec sec-type="Date of occurrence"><title>Date of occurrence.</title><p>June–July.</p></tp:treatment-sec><tp:treatment-sec sec-type="Diagnosis"><title>Diagnosis.</title><p><italic><tp:taxon-name><tp:taxon-name-part taxon-name-part-type="genus">Tricimba</tp:taxon-name-part> <tp:taxon-name-part taxon-name-part-type="species">rudolfi</tp:taxon-name-part></tp:taxon-name></italic> Kubík sp. n. is similar to <italic><tp:taxon-name><tp:taxon-name-part taxon-name-part-type="genus">Tricimba</tp:taxon-name-part> <tp:taxon-name-part taxon-name-part-type="species">lineella</tp:taxon-name-part></tp:taxon-name></italic>. The main characters distinguishing these two species are as follows: <italic><tp:taxon-name><tp:taxon-name-part taxon-name-part-type="genus">Tricimba</tp:taxon-name-part> <tp:taxon-name-part taxon-name-part-type="species">rudolfi</tp:taxon-name-part></tp:taxon-name></italic> has scutellum longer than wide, flat and triangular. Dorsal side has sharp margin and two rows of small pale setulae. Apical scutellar setae are divergent. <italic><tp:taxon-name><tp:taxon-name-part taxon-name-part-type="genus">Tricimba</tp:taxon-name-part> <tp:taxon-name-part taxon-name-part-type="species">lineella</tp:taxon-name-part></tp:taxon-name></italic> has scutellum wider than long, more rounded and convex, without sharp margin on upper side. Apical scutellar setae convergent.</p></tp:treatment-sec><tp:treatment-sec sec-type="Description"><title>Description.</title><p><italic>Male</italic>. Head wider than long. Frons about as wide as long, slightly concave, brownish black, brownish yellow on anterior 1/4, lateral margins almost parallel, anterior margin slightly produced anteriorly to anterior margin of eye. All setae and setulae pale. Frons with sparse setulae. Ocellar tubercle scarcely raised above level of remainder of frons. Ocellar triangle well developed, occupying 1/2 wide of frons posteriorly, extending almost 1/2 distance between anterior ocellus and anterior margin of frons, dusted with light grey microtoment. Ocellar setae small, upright and convergent, postocellar setae as long as ocellar setae, convergent. Outer vertical setae slightly longer than ocellar, inner vertical small. Altogether 6-7 thin and short orbital setae developed. Pedicel yellow. First flagellomere yellow, darkened on dorsal margin and base of arista. Arista thin, brown with pubescence as long as its basal diameter. Face yellow with keel between antennae, vibrissal angle projecting before margin of eye. Eye deeper than long, long axis nearly vertical. Gena broader than fore tibia, yellow, dusted, lower margin brownish yellow with two rows of pale setulae. Postgena dark, dusted, as broad as lower part of gena. Occiput dark brown, dusted, with one row of pale occipital setae. Proboscis brown. Palpus yellow, narrow, with pale yellow setulae.</p><p>Scutum slightly longer than broad, dark brown and gray microtrichose, with 5 longitudinal deeply impressed grooves along acrostichal and dorsocentral lines and laterally from the latter ones. Notopleural setae 1+1. Anepisternum, katepisternum, and anepimeron dark brown and microtrichose except a shiny anterior lower margin of anepisternum and anterior margin of katepisternum. Scutellum (Fig. <xref ref-type="fig" rid="F1">1</xref>) longer than broad, flat, triangular, brown and dusted. Upper side with sharp margin and this with two rows of short pale setulae. Three pairs of short pale marginal setae each on a minute tubercle. Divergent apical pair slightly longer than lateral setae. Subscutellum developed, black, dusted dorsally and shining ventrally.</p><fig id="F1" position="float" orientation="portrait"><label>Figure 1.</label><caption><p><italic><tp:taxon-name><tp:taxon-name-part taxon-name-part-type="genus">Tricimba</tp:taxon-name-part> <tp:taxon-name-part taxon-name-part-type="species">rudolfi</tp:taxon-name-part></tp:taxon-name></italic> Kubík, sp. n. (holotype): scutellum dorsal view.</p></caption><graphic xmlns:xlink="http://www.w3.org/1999/xlink" xlink:href="zookeys-558-095-g001.jpg" position="float" orientation="portrait" xlink:type="simple" id="oo_75733.jpg"/></fig><p>Legs yellow, t3 with narrow brown band in middle. Wings hyaline with brown veins, R<sub>2+3</sub>, R<sub>4+5</sub> and M<sub>1+2</sub> almost parallel, second costal section as long as third costal section. Halter whitish yellow. Abdomen dark brown. Epandrium as in Fig. <xref ref-type="fig" rid="F2">2</xref>.</p><fig id="F2" position="float" orientation="portrait"><label>Figure 2.</label><caption><p><italic><tp:taxon-name><tp:taxon-name-part taxon-name-part-type="genus">Tricimba</tp:taxon-name-part> <tp:taxon-name-part taxon-name-part-type="species">rudolfi</tp:taxon-name-part></tp:taxon-name></italic> Kubík, sp. n. (holotype): epandrium posterior view.</p></caption><graphic xmlns:xlink="http://www.w3.org/1999/xlink" xlink:href="zookeys-558-095-g002.jpg" position="float" orientation="portrait" xlink:type="simple" id="oo_75734.jpg"/></fig><fig id="F3" position="float" orientation="portrait"><label>Figure 3.</label><caption><p><italic><tp:taxon-name><tp:taxon-name-part taxon-name-part-type="genus">Tricimba</tp:taxon-name-part> <tp:taxon-name-part taxon-name-part-type="species">rudolfi</tp:taxon-name-part></tp:taxon-name></italic> Kubík, sp. n. (holotype): body lateral view.</p></caption><graphic xmlns:xlink="http://www.w3.org/1999/xlink" xlink:href="zookeys-558-095-g003.jpg" position="float" orientation="portrait" xlink:type="simple" id="oo_75735.jpg"/></fig><p>Length: 1.5–2 mm.</p><p><italic>Female</italic>. Similar to male. Cercus dark brown with pale setulae.</p></tp:treatment-sec><tp:treatment-sec sec-type="Etymology"><title>Etymology.</title><p>named in honour of Professor Rudolf Rozkošný (Brno), collector of the holotype.</p><!--PageBreak--></tp:treatment-sec></tp:taxon-treatment>
