# Supplementary material for: Three new species of Tricimba Lioy from the West Palaearctic region (Diptera, Chloropidae)
Source: Zookeys. 2016 Feb 1;(558):95–107. doi: 10.3897/zookeys.558.6930 (PMC4768282; doi:10.3897/zookeys.558.6930)
Supplement: XML Treatment for Tricimba chalupi [file zookeys.558.6930-treatment3.xml]

<!DOCTYPE tp:taxon-treatment
  PUBLIC "-//TaxonX//DTD Taxonomic Treatment Publishing DTD v0 20100105//EN" "tax-treatment-NSO.dtd">
<tp:taxon-treatment xmlns:tp="http://www.plazi.org/taxpub"><tp:treatment-meta><kwd-group><label>Taxon classification</label><kwd><named-content content-type="kingdom">Animalia</named-content></kwd><kwd><named-content content-type="order">Diptera</named-content></kwd><kwd><named-content content-type="family">Chloropidae</named-content></kwd></kwd-group><mixed-citation publication-type="journal"><person-group><name><surname>Kubík</surname><given-names>Štěpán</given-names></name><name><surname>Barták</surname><given-names>Miroslav</given-names></name><name><surname>Civelek</surname><given-names>Hasan</given-names></name></person-group><article-title>Three new species of <italic><tp:taxon-name><tp:taxon-name-part taxon-name-part-type="genus">Tricimba</tp:taxon-name-part></tp:taxon-name></italic> Lioy from the West Palaearctic region (<tp:taxon-name><tp:taxon-name-part taxon-name-part-type="order">Diptera</tp:taxon-name-part></tp:taxon-name>, <tp:taxon-name><tp:taxon-name-part taxon-name-part-type="family">Chloropidae</tp:taxon-name-part></tp:taxon-name>)</article-title><source>Zookeys</source><day>1</day><month>2</month><year>2016</year><volume>2016</volume><issue>558</issue><fpage>95</fpage><lpage>107</lpage><pub-id pub-id-type="doi">10.3897/zookeys.558.6930</pub-id></mixed-citation></tp:treatment-meta><tp:nomenclature><tp:taxon-name>
            <tp:taxon-name-part taxon-name-part-type="genus">Tricimba</tp:taxon-name-part>
            <tp:taxon-name-part taxon-name-part-type="species">chalupi</tp:taxon-name-part>
            <object-id xmlns:xlink="http://www.w3.org/1999/xlink" content-type="zoobank" xlink:type="simple">http://zoobank.org/47A10964-219F-4938-BA91-9606CCBA0C63</object-id>
          </tp:taxon-name><tp:taxon-authority>Kubík</tp:taxon-authority><tp:taxon-status xmlns:xlink="http://www.w3.org/1999/xlink" xlink:type="simple">sp. n.</tp:taxon-status><xref ref-type="fig" rid="F4">Figs 4</xref><xref ref-type="fig" rid="F5">, 5</xref><!--PageBreak--></tp:nomenclature><tp:treatment-sec sec-type="Holotype male"><title>Holotype male.</title><p><bold>Czech Republic, Moravia</bold>, Podyjí NP, Terasy mixed wood, 460 m, MT [= Malaise trap], <named-content xmlns:xlink="http://www.w3.org/1999/xlink" content-type="dwc:verbatimCoordinates" xlink:type="simple">48°53'22"N, 15°50'18"E</named-content>, 2.vii.–9.viii.2003, leg Š. Kubík and M. Barták. Holotype is in good condition but mid leg missing on left side.</p></tp:treatment-sec><tp:treatment-sec sec-type="Paratypes"><title>Paratypes.</title><p>2 males, same data as holotype.</p></tp:treatment-sec><tp:treatment-sec sec-type="Distribution"><title>Distribution.</title><p>Czech Republic</p></tp:treatment-sec><tp:treatment-sec sec-type="Date of occurrence"><title>Date of occurrence.</title><p>July–August.</p></tp:treatment-sec><tp:treatment-sec sec-type="Diagnosis"><title>Diagnosis.</title><p><italic><tp:taxon-name><tp:taxon-name-part taxon-name-part-type="genus">Tricimba</tp:taxon-name-part> <tp:taxon-name-part taxon-name-part-type="species">chalupi</tp:taxon-name-part></tp:taxon-name></italic> Kubík, sp. n. belongs to the group of thirteen Palaearctic very similar former <italic><tp:taxon-name><tp:taxon-name-part taxon-name-part-type="genus">Nartshukiella</tp:taxon-name-part></tp:taxon-name></italic> species which are difficult to separate. The main characters distinguishing this species are as follows: dark species with all setae and setulae black and with large bevelled cerci (Fig. <xref ref-type="fig" rid="F4">4</xref>).</p><fig id="F4" position="float" orientation="portrait"><label>Figure 4.</label><caption><p><italic><tp:taxon-name><tp:taxon-name-part taxon-name-part-type="genus">Tricimba</tp:taxon-name-part> <tp:taxon-name-part taxon-name-part-type="species">chalupi</tp:taxon-name-part></tp:taxon-name></italic> Kubík sp. n. (holotype): epandrium posterior view.</p></caption><graphic xmlns:xlink="http://www.w3.org/1999/xlink" xlink:href="zookeys-558-095-g004.jpg" position="float" orientation="portrait" xlink:type="simple" id="oo_75736.jpg"/></fig><fig id="F5" position="float" orientation="portrait"><label>Figure 5.</label><caption><p><italic><tp:taxon-name><tp:taxon-name-part taxon-name-part-type="genus">Tricimba</tp:taxon-name-part> <tp:taxon-name-part taxon-name-part-type="species">chalupi</tp:taxon-name-part></tp:taxon-name></italic> Kubík, sp. n. (holotype): body lateral view.</p></caption><graphic xmlns:xlink="http://www.w3.org/1999/xlink" xlink:href="zookeys-558-095-g005.jpg" position="float" orientation="portrait" xlink:type="simple" id="oo_75737.jpg"/></fig></tp:treatment-sec><tp:treatment-sec sec-type="Description"><title>Description.</title><p><italic>Male</italic>. Head wider than long. Frons as wide as long, posterior half dark brown to black, dusted, anterior half brownish yellow, slightly concave, lateral margins parallel. All setae and setulae dark. Frons with irregular dark setulae, pale setulae occur only in front part of frons. Ocellar tubercle scarcely raised above level of remainder of frons. Ocellar triangle large, occupying more than half of posterior margin of frons, lateral margins slightly convex, main part extending more than halfway between anterior ocellus and anterior margin of frons, dusted with light grey microtoment, with one row of dark setulae along lateral margin. Ocellar setae as long as the distance between ocelli, upright and convergent, postocellar setae longer than ocellar setae, convergent. Outer <!--PageBreak-->vertical setae as long as postocellar setae, inner vertical smaller, as long as ocellar setae, 9–10 dark orbital setae, posterior five of them longer and stronger then the anterior ones. Antennae yellow, first flagellomere rounded. Arista thin, brown with pubescence of equal length as its basal diameter. Face yellow, vibrissal angle slightly projecting before anterior margin of eye. Eyes with scattered short ommatrichia, deeper than long, long axis vertical. Gena slightly broader than fore tibia in middle, yellow, dusted, with one row of pale long setulae. Postgena dark brown, dusted, slightly narrower than gena. Occiput dark and dusted. Proboscis and palpus yellow with pale setulae.</p><!--PageBreak--><p>Scutum slightly longer than broad, black and dusted with gray microtrichosity, with three grooves of punctuations along acrostichal and dorsocentral lines, lateral groove not developed, 1+2 notopleural setae. Anepisternum black and dusted with gray microtrichosity, anepimeron similarly dusted as anepisternum, but posteroventrally with small shiny spot, katepisternum dark brown with dorsal half shiny and ventral gray dusted. Scutellum as long as broad, flat, rounded, black and dusted with gray microtrichosity, brownish yellow only on apical third. Three pairs of black marginal setae. Apical setae as long as half of scutellum and convergent, lateral short, one third as long than apical. Subscutellum developed, black, dusted dorsally, shining ventrally.</p><p>Legs yellow, f1-f3 with narrow brown band in middle. Wings hyaline with dark brown veins. Second costal section longer than third. Halter whitish yellow.</p><p>Epandrium as in Fig. <xref ref-type="fig" rid="F4">4</xref>.</p><p>Length: 2–2.5 mm</p><p><italic>Female</italic>. Unknown.</p></tp:treatment-sec><tp:treatment-sec sec-type="Etymology"><title>Etymology.</title><p>Named in honour of our friend Tomáš Chalupa who popularized the National Park Podyjí.</p></tp:treatment-sec><tp:treatment-sec sec-type="Remarks"><title>Remarks.</title><p>This species may be identified with difficulties in the key by <xref ref-type="bibr" rid="B3">Dely-Draskovits (1983)</xref> because significant differences are only present in male genitalia. We propose to modify couplet 31 of the key as follows:</p><table-wrap content-type="key" position="anchor" orientation="portrait"><table id="TID0EWPAC" rules="all"><tbody><tr><td rowspan="1" colspan="1">31</td><td rowspan="1" colspan="1">Larger, body length 1.7–2.5 mm</td><td rowspan="1" colspan="1">
                    <bold>31a</bold></td></tr><tr><td rowspan="1" colspan="1">31a</td><td rowspan="1" colspan="1">Cerci short and rounded, body gray-brown, body length 1.7mm</td><td rowspan="1" colspan="1">
                    <bold><italic><tp:taxon-name><tp:taxon-name-part taxon-name-part-type="genus">Tricimba</tp:taxon-name-part> <tp:taxon-name-part taxon-name-part-type="species">sulcella</tp:taxon-name-part></tp:taxon-name></italic> (Zetterstedt, 1818)</bold></td></tr><tr><td rowspan="1" colspan="1">31b</td><td rowspan="1" colspan="1">Cerci large and bevelled (Fig. <xref ref-type="fig" rid="F4">4</xref>), body black, body length 2-2.5mm</td><td rowspan="1" colspan="1">
                    <bold><italic><tp:taxon-name><tp:taxon-name-part taxon-name-part-type="genus">Tricimba</tp:taxon-name-part> <tp:taxon-name-part taxon-name-part-type="species">chalupi</tp:taxon-name-part></tp:taxon-name></italic> Kubík, sp. n.</bold></td></tr><tr><td rowspan="1" colspan="1">32</td><td rowspan="1" colspan="1">Smaller, body length 1.4–1.5 mm</td><td rowspan="1" colspan="1">
                    <bold>33</bold></td></tr></tbody></table></table-wrap></tp:treatment-sec><ref-list><ref id="B3"><mixed-citation xmlns:xlink="http://www.w3.org/1999/xlink" xlink:type="simple">
          <person-group><name name-style="western"><surname>Dely-Draskovits</surname><given-names>Á</given-names></name></person-group> (<year>1983</year>) <article-title>Revision der Typen der paläarktischen Arten der Gattung <italic><tp:taxon-name><tp:taxon-name-part taxon-name-part-type="genus">Tricimba</tp:taxon-name-part></tp:taxon-name></italic> Lioy, 1864 (<tp:taxon-name><tp:taxon-name-part taxon-name-part-type="order">Diptera</tp:taxon-name-part></tp:taxon-name>, <tp:taxon-name><tp:taxon-name-part taxon-name-part-type="family">Chloropidae</tp:taxon-name-part></tp:taxon-name>).</article-title> <source>Acta zoologica Academiae Scientiarum hungaricae</source> <volume>29</volume>: <fpage>327</fpage>–<lpage>355</lpage>.</mixed-citation></ref></ref-list></tp:taxon-treatment>
