# Supplementary material for: Three new species of Tricimba Lioy from the West Palaearctic region (Diptera, Chloropidae)
Source: Zookeys. 2016 Feb 1;(558):95–107. doi: 10.3897/zookeys.558.6930 (PMC4768282; doi:10.3897/zookeys.558.6930)
Supplement: XML Treatment for Tricimba dursuni [file zookeys.558.6930-treatment4.xml]

<!DOCTYPE tp:taxon-treatment
  PUBLIC "-//TaxonX//DTD Taxonomic Treatment Publishing DTD v0 20100105//EN" "tax-treatment-NSO.dtd">
<tp:taxon-treatment xmlns:tp="http://www.plazi.org/taxpub"><tp:treatment-meta><kwd-group><label>Taxon classification</label><kwd><named-content content-type="kingdom">Animalia</named-content></kwd><kwd><named-content content-type="order">Diptera</named-content></kwd><kwd><named-content content-type="family">Chloropidae</named-content></kwd></kwd-group><mixed-citation publication-type="journal"><person-group><name><surname>Kubík</surname><given-names>Štěpán</given-names></name><name><surname>Barták</surname><given-names>Miroslav</given-names></name><name><surname>Civelek</surname><given-names>Hasan</given-names></name></person-group><article-title>Three new species of <italic><tp:taxon-name><tp:taxon-name-part taxon-name-part-type="genus">Tricimba</tp:taxon-name-part></tp:taxon-name></italic> Lioy from the West Palaearctic region (<tp:taxon-name><tp:taxon-name-part taxon-name-part-type="order">Diptera</tp:taxon-name-part></tp:taxon-name>, <tp:taxon-name><tp:taxon-name-part taxon-name-part-type="family">Chloropidae</tp:taxon-name-part></tp:taxon-name>)</article-title><source>Zookeys</source><day>1</day><month>2</month><year>2016</year><volume>2016</volume><issue>558</issue><fpage>95</fpage><lpage>107</lpage><pub-id pub-id-type="doi">10.3897/zookeys.558.6930</pub-id></mixed-citation></tp:treatment-meta><tp:nomenclature><tp:taxon-name>
            <tp:taxon-name-part taxon-name-part-type="genus">Tricimba</tp:taxon-name-part>
            <tp:taxon-name-part taxon-name-part-type="species">dursuni</tp:taxon-name-part>
            <object-id xmlns:xlink="http://www.w3.org/1999/xlink" content-type="zoobank" xlink:type="simple">http://zoobank.org/1B61D35B-41DF-47A8-A681-015FA4AC6F08</object-id>
          </tp:taxon-name><tp:taxon-authority>Kubík</tp:taxon-authority><tp:taxon-status xmlns:xlink="http://www.w3.org/1999/xlink" xlink:type="simple">sp. n.</tp:taxon-status><xref ref-type="fig" rid="F6">Figs 6</xref><xref ref-type="fig" rid="F7">, 7</xref><xref ref-type="fig" rid="F10">, 10</xref></tp:nomenclature><tp:treatment-sec sec-type="Holotype male"><title>Holotype male.</title><p>Turkey, Akyaka, pasture, 4m, <named-content xmlns:xlink="http://www.w3.org/1999/xlink" content-type="dwc:verbatimCoordinates" xlink:type="simple">37°03'08.9"N, 28°20'17.4"E</named-content>, 16.–22.ix.2012 leg. Barták and Kubík. Holotype is in good condition.</p></tp:treatment-sec><tp:treatment-sec sec-type="Paratypes"><title>Paratypes.</title><p>19 males and 2 females, same data as the holotype.</p></tp:treatment-sec><tp:treatment-sec sec-type="Distribution"><title>Distribution.</title><p>Turkey.</p></tp:treatment-sec><tp:treatment-sec sec-type="Date of occurrence"><title>Date of occurrence.</title><p>September.</p></tp:treatment-sec><tp:treatment-sec sec-type="Diagnosis"><title>Diagnosis.</title><p><italic><tp:taxon-name><tp:taxon-name-part taxon-name-part-type="genus">Tricimba</tp:taxon-name-part> <tp:taxon-name-part taxon-name-part-type="species">dursuni</tp:taxon-name-part></tp:taxon-name></italic> Kubík sp. n. belongs to the “extralimital taxon” (Ismay 1991: 303) together with <italic><tp:taxon-name><tp:taxon-name-part taxon-name-part-type="genus">Tricimba</tp:taxon-name-part> <tp:taxon-name-part taxon-name-part-type="species">setulosa</tp:taxon-name-part></tp:taxon-name></italic> and <italic><tp:taxon-name><tp:taxon-name-part taxon-name-part-type="genus">Tricimba</tp:taxon-name-part> <tp:taxon-name-part taxon-name-part-type="species">parasetulosa</tp:taxon-name-part></tp:taxon-name></italic> (phylogenetically first shifted here close to <italic><tp:taxon-name><tp:taxon-name-part taxon-name-part-type="species">setulosa</tp:taxon-name-part></tp:taxon-name></italic>) in the Palaearctic Region. The main characters distinguishing these three species are as follows: frons brownish yellow on anterior half in <italic><tp:taxon-name><tp:taxon-name-part taxon-name-part-type="genus">Tricimba</tp:taxon-name-part> <tp:taxon-name-part taxon-name-part-type="species">dursuni</tp:taxon-name-part></tp:taxon-name></italic>, but darker, yellowish brown on anterior 1/3 in <italic><tp:taxon-name><tp:taxon-name-part taxon-name-part-type="genus">Tricimba</tp:taxon-name-part> <tp:taxon-name-part taxon-name-part-type="species">setulosa</tp:taxon-name-part></tp:taxon-name></italic> and 1/4 in <italic><tp:taxon-name><tp:taxon-name-part taxon-name-part-type="genus">Tricimba</tp:taxon-name-part> <tp:taxon-name-part taxon-name-part-type="species">parasetulosa</tp:taxon-name-part></tp:taxon-name></italic>. <italic><tp:taxon-name><tp:taxon-name-part taxon-name-part-type="genus">Tricimba</tp:taxon-name-part> <tp:taxon-name-part taxon-name-part-type="species">dursuni</tp:taxon-name-part></tp:taxon-name></italic> has pale setulae on scutum, both <italic><tp:taxon-name><tp:taxon-name-part taxon-name-part-type="genus">Tricimba</tp:taxon-name-part> <tp:taxon-name-part taxon-name-part-type="species">setulosa</tp:taxon-name-part></tp:taxon-name></italic> and <italic><tp:taxon-name><tp:taxon-name-part taxon-name-part-type="genus">Tricimba</tp:taxon-name-part> <tp:taxon-name-part taxon-name-part-type="species">parasetulosa</tp:taxon-name-part></tp:taxon-name></italic> have dark setulae. <!--PageBreak--><!--PageBreak-->Genitalia strikingly differ in all these three species: <italic><tp:taxon-name><tp:taxon-name-part taxon-name-part-type="genus">Tricimba</tp:taxon-name-part> <tp:taxon-name-part taxon-name-part-type="species">dursuni</tp:taxon-name-part></tp:taxon-name></italic> has surstylus with three long spurs and numerous black long setae on lower side (Figs <xref ref-type="fig" rid="F6">6</xref>–<xref ref-type="fig" rid="F7">7</xref>), <italic><tp:taxon-name><tp:taxon-name-part taxon-name-part-type="genus">Tricimba</tp:taxon-name-part> <tp:taxon-name-part taxon-name-part-type="species">setulosa</tp:taxon-name-part></tp:taxon-name></italic> and <italic><tp:taxon-name><tp:taxon-name-part taxon-name-part-type="genus">Tricimba</tp:taxon-name-part> <tp:taxon-name-part taxon-name-part-type="species">parasetulosa</tp:taxon-name-part></tp:taxon-name></italic> have differently shaped surstylus (Figs <xref ref-type="fig" rid="F8">8</xref>–<xref ref-type="fig" rid="F9">9</xref>).</p><fig id="F6" position="float" orientation="portrait"><label>Figure 6.</label><caption><p><italic><tp:taxon-name><tp:taxon-name-part taxon-name-part-type="genus">Tricimba</tp:taxon-name-part> <tp:taxon-name-part taxon-name-part-type="species">dursuni</tp:taxon-name-part></tp:taxon-name></italic> Kubík, sp. n. (holotype): epandrium posterior view.</p></caption><graphic xmlns:xlink="http://www.w3.org/1999/xlink" xlink:href="zookeys-558-095-g006.jpg" position="float" orientation="portrait" xlink:type="simple" id="oo_75738.jpg"/></fig><fig id="F7" position="float" orientation="portrait"><label>Figure 7.</label><caption><p><italic><tp:taxon-name><tp:taxon-name-part taxon-name-part-type="genus">Tricimba</tp:taxon-name-part> <tp:taxon-name-part taxon-name-part-type="species">dursuni</tp:taxon-name-part></tp:taxon-name></italic> Kubík, sp. n. (holotype): surstylus lateral view.</p></caption><graphic xmlns:xlink="http://www.w3.org/1999/xlink" xlink:href="zookeys-558-095-g007.jpg" position="float" orientation="portrait" xlink:type="simple" id="oo_75739.jpg"/></fig><fig id="F8" position="float" orientation="portrait"><label>Figure 8.</label><caption><p><italic><tp:taxon-name><tp:taxon-name-part taxon-name-part-type="genus">Tricimba</tp:taxon-name-part> <tp:taxon-name-part taxon-name-part-type="species">setulosa</tp:taxon-name-part></tp:taxon-name></italic>: epandrium (after <xref ref-type="bibr" rid="B1">Beschovski 1981</xref>).</p></caption><graphic xmlns:xlink="http://www.w3.org/1999/xlink" xlink:href="zookeys-558-095-g008.jpg" position="float" orientation="portrait" xlink:type="simple" id="oo_75740.jpg"/></fig><fig id="F9" position="float" orientation="portrait"><label>Figure 9.</label><caption><p><italic><tp:taxon-name><tp:taxon-name-part taxon-name-part-type="genus">Tricimba</tp:taxon-name-part> <tp:taxon-name-part taxon-name-part-type="species">parasetulosa</tp:taxon-name-part></tp:taxon-name></italic>: epandrium (after <xref ref-type="bibr" rid="B3">Dely Draskovits 1983</xref>).</p></caption><graphic xmlns:xlink="http://www.w3.org/1999/xlink" xlink:href="zookeys-558-095-g009.jpg" position="float" orientation="portrait" xlink:type="simple" id="oo_75741.jpg"/></fig><fig id="F10" position="float" orientation="portrait"><label>Figure 10.</label><caption><p><italic><tp:taxon-name><tp:taxon-name-part taxon-name-part-type="genus">Tricimba</tp:taxon-name-part> <tp:taxon-name-part taxon-name-part-type="species">dursuni</tp:taxon-name-part></tp:taxon-name></italic> Kubík, sp. n. (female paratype): body lateral view.</p></caption><graphic xmlns:xlink="http://www.w3.org/1999/xlink" xlink:href="zookeys-558-095-g010.jpg" position="float" orientation="portrait" xlink:type="simple" id="oo_75742.jpg"/></fig></tp:treatment-sec><tp:treatment-sec sec-type="Description"><title>Description.</title><p><italic>Male</italic>. Head longer than wide, as long as deep. Frons longer than wide, in front slightly concave, dark brown on posterior half, yellowish brown on anterior half, lateral margins parallel, anterior margin slightly produced before anterior margin of eye. All setae dark and setulae pale. Frons with sparse setulae. Ocellar tubercle scarcely raised above level of remainder of frons. Ocellar triangle well developed, occupying 2/3 width of frons posteriorly, extending almost ½ distance between anterior ocellus and anterior margin of frons, dusted with light gray microtrichosity. Ocellar setae small and convergent, postocellar seta as long as ocellar, convergent. Outer vertical setae slightly longer than inner vertical setae, 6-7 thin and small orbital setae, posterior four slightly longer than anterior. Pedicel yellow, first flagellomere yellow, darkened on dorsal margin and base of arista. Arista thin, brown, with pubescence subequal to its basal diameter. Face yellow, vibrissal angle not much projecting before margin of eye. Gena as broad as t3, yellow and dusted, lower margin with one row of pale setulae. Postgena ventrally dark, dusted, broader than gena. Occiput dark brown and dusted. Proboscis brown. Palpus yellow, narrow, with pale yellow setulae.</p><p>Scutum longer than wide, black, dusted with grey microtrichosity, with deeply impressed grooves and punctures. All setulae on scutum pale. Notopleural setae 1+2. Katepisternum, anepisternum and anepimeron dark brown and dusted. Scutellum longer than broad, flat, triangular, brown and dusted. Three pairs of black scutellar setae. Apical scutellar setae twice longer than lateral, black and convergent. Subscutellum developed, black, dusted dorsally, shining ventrally.</p><!--PageBreak--><p>Legs yellow, t1, t2, t3, f2 and f3 with brown band in middle. Wings hyaline with dark veins, second costal section longer than third. Halter white.</p><p>Abdomen dark brown. Epandrium as in Figs <xref ref-type="fig" rid="F6">6</xref>–<xref ref-type="fig" rid="F7">7</xref>.</p><p>Length: 1.5–2 mm.</p><p><italic>Female</italic>. Similar to male.</p></tp:treatment-sec><tp:treatment-sec sec-type="Etymology"><title>Etymology.</title><p>Named in honour of Oktay Dursun, our colleague and dipterologist from Mugla University, Turkey.</p></tp:treatment-sec><tp:treatment-sec sec-type="material"><title>Other examined material.</title><p><italic><tp:taxon-name><tp:taxon-name-part taxon-name-part-type="genus">Tricimba</tp:taxon-name-part> <tp:taxon-name-part taxon-name-part-type="species">kaplanae</tp:taxon-name-part></tp:taxon-name></italic> Dely-Draskovits, 1983: Corsica, 10 km W of Corte, 700m, Calacuccia env., 9.v.1993, 2 ♂, B. Mocek leg. This species has only been known from Israel. First record from the Corsica Isl.</p><p><italic><tp:taxon-name><tp:taxon-name-part taxon-name-part-type="genus">Tricimba</tp:taxon-name-part> <tp:taxon-name-part taxon-name-part-type="species">hungarica</tp:taxon-name-part></tp:taxon-name></italic> Dely-Draskovits, 1983: Turkey, Mugla, University campus, PT [= yellow and white pan water traps], 700m, <named-content xmlns:xlink="http://www.w3.org/1999/xlink" content-type="dwc:verbatimCoordinates" xlink:type="simple">37°09'42"N, 28°22'21"E</named-content>, 21.–24.ix.2012, 2♂, Barták and Kubík leg. This species has only been known from the Czech Republic, Hungary and Ukraine. First record from Turkey.</p><!--PageBreak--></tp:treatment-sec><ref-list><ref id="B1"><mixed-citation xmlns:xlink="http://www.w3.org/1999/xlink" xlink:type="simple">
          <person-group><name name-style="western"><surname>Beschovski</surname><given-names>V</given-names></name></person-group> (<year>1981</year>) <article-title>On the systematics of the genus <italic><tp:taxon-name><tp:taxon-name-part taxon-name-part-type="genus">Tricimba</tp:taxon-name-part></tp:taxon-name></italic> Lioy, 1864 (<tp:taxon-name><tp:taxon-name-part taxon-name-part-type="order">Diptera</tp:taxon-name-part></tp:taxon-name>: <tp:taxon-name><tp:taxon-name-part taxon-name-part-type="family">Chloropidae</tp:taxon-name-part></tp:taxon-name>).</article-title> <source>Reichenbachia,</source> <volume>21</volume>: <fpage>119</fpage>–<lpage>122</lpage>.</mixed-citation></ref><ref id="B3"><mixed-citation xmlns:xlink="http://www.w3.org/1999/xlink" xlink:type="simple">
          <person-group><name name-style="western"><surname>Dely-Draskovits</surname><given-names>Á</given-names></name></person-group> (<year>1983</year>) <article-title>Revision der Typen der paläarktischen Arten der Gattung <italic><tp:taxon-name><tp:taxon-name-part taxon-name-part-type="genus">Tricimba</tp:taxon-name-part></tp:taxon-name></italic> Lioy, 1864 (<tp:taxon-name><tp:taxon-name-part taxon-name-part-type="order">Diptera</tp:taxon-name-part></tp:taxon-name>, <tp:taxon-name><tp:taxon-name-part taxon-name-part-type="family">Chloropidae</tp:taxon-name-part></tp:taxon-name>).</article-title> <source>Acta zoologica Academiae Scientiarum hungaricae</source> <volume>29</volume>: <fpage>327</fpage>–<lpage>355</lpage>.</mixed-citation></ref></ref-list></tp:taxon-treatment>
